# Supplementary material for: The sterile insect technique for the management of the spotted wing drosophila, Drosophila suzukii: Establishing the optimum irradiation dose
Source: PLoS One. 2017 Sep 28;12(9):e0180821. doi: 10.1371/journal.pone.0180821 (PMC5619704; doi:10.1371/journal.pone.0180821)
Supplement: S1 Table — (XLSX) [file pone.0180821.s001.xlsx]

## Sheet: Adult emer. malf.
Date	Irradiation dose (Gy)	Number of pupae	Non emerged	Malformed	Lost pupa
30.03.2016	0	480	31	46	1
31.03.2016	0	67	9	2	1
31.03.2016	30	60	12	2	0
31.03.2016	50	64	6	1	2
31.03.2016	70	67	9	2	0
31.03.2016	80	53	2	2	1
31.03.2016	90	62	6	0	3
31.03.2016	100	63	11	4	0
31.03.2016	120	62	5	1	1
04.04.2016	0	96	3	3	3
05.04.2016	30	71	4	7	0
05.04.2016	50	61	3	2	0
05.04.2016	70	70	2	2	0
05.04.2016	80	69	6	2	0
05.04.2016	90	66	4	1	0
05.04.2016	100	69	5	2	2
05.04.2016	120	73	4	4	1
05.04.2016	0	379	33	4	6
12.04.2016	0	282	14	5	5
12.04.2016	30	62	13	1	0
12.04.2016	50	66	3	3	0
12.04.2016	70	62	3	1	0
12.04.2016	80	60	3	2	1
12.04.2016	90	61	10	3	0
12.04.2016	100	62	7	4	1
12.04.2016	120	62	1	3	0
18.04.2016	0	514	41	12	8
20.04.2016	30	63	15	6	0
20.04.2016	50	60	7	3	0
20.04.2016	70	67	10	1	1
20.04.2016	80	63	13	2	2
20.04.2016	90	61	11	4	1
20.04.2016	100	65	7	2	0
20.04.2016	120	65	8	4	0
26.04.2016	0	333	33	11	1
27.04.2016	30	84	10	8	5
27.04.2016	50	84	13	2	2
27.04.2016	70	85	15	6	3
27.04.2016	80	79	15	5	1
27.04.2016	90	83	15	2	1
27.04.2016	100	84	11	5	0
27.04.2016	120	85	14	2	2
03.05.2016	0	171	25	4	1
04.05.2016	30	63	9	4	0
04.05.2016	50	59	15	1	0
04.05.2016	70	68	21	1	1
04.05.2016	80	60	7	5	0
04.05.2016	90	62	11	4	0
04.05.2016	100	62	11	5	2
04.05.2016	120	60	9	3	0
11.05.2016	0	63	5	5	1
11.05.2016	30	67	10	5	0
11.05.2016	50	96	13	8	3
11.05.2016	70	65	2	1	0
11.05.2016	80	57	3	1	1
11.05.2016	90	91	8	6	3
11.05.2016	100	96	14	3	2
11.05.2016	120	64	7	3	1
18.05.2016	0	180	31	7	1
18.05.2016	30	113	8	3	6
18.05.2016	50	129	16	5	0
18.05.2016	70	58	7	2	0
18.05.2016	80	109	4	4	0
18.05.2016	90	69	6	1	2
18.05.2016	100	153	26	6	2
18.05.2016	120	163	17	5	1
25.05.2015	0	148	13	3	4
25.05.2015	30	69	5	3	0
25.05.2015	50	66	6	4	0
25.05.2015	70	68	9	0	0
25.05.2015	80	116	48	5	0
25.05.2015	90	69	8	3	0
25.05.2015	100	72	6	1	0
25.05.2015	120	120	9	2	0
01.06.2016	0	138	13	8	3
01.06.2016	30	93	8	3	0
01.06.2016	50	96	7	2	1
01.06.2016	70	90	11	4	0
01.06.2016	80	96	20	1	0
01.06.2016	90	96	12	1	2
01.06.2016	100	88	3	1	0
01.06.2016	120	93	11	4	2
08.10.2016	0	270	30	6	1
08.10.2016	30	158	11	6	2
08.10.2016	80	76	6	5	0
08.10.2016	100	87	15	2	0
08.10.2016	120	147	15	10	1
