# Supplementary material for: The sterile insect technique for the management of the spotted wing drosophila, Drosophila suzukii: Establishing the optimum irradiation dose
Source: PLoS One. 2017 Sep 28;12(9):e0180821. doi: 10.1371/journal.pone.0180821 (PMC5619704; doi:10.1371/journal.pone.0180821)
Supplement: S2 Table — (XLSX) [file pone.0180821.s002.xlsx]

## Sheet: Longevity
Rep	Survival in days	Status (1: accidental death or lost, 2: natural death)	Sex (1: male, 2: female)	Irradiation dose (Gy)
1	2	2	1	0
1	3	2	1	0
1	3	2	1	0
1	3	2	1	0
1	3	2	1	0
1	6	2	1	0
1	6	2	1	0
1	10	2	1	0
1	10	2	1	0
1	13	2	1	0
1	1	2	1	0
1	1	2	1	0
1	1	2	1	0
1	1	2	1	0
1	1	2	1	0
1	2	2	1	0
1	6	2	1	0
1	10	2	1	0
1	14	2	1	0
1	14	2	1	0
2	2	2	1	0
2	2	2	1	0
2	3	2	1	0
2	3	2	1	0
2	3	2	1	0
2	5	2	1	0
2	5	2	1	0
2	6	2	1	0
2	12	2	1	0
2	13	2	1	0
3	1	2	1	0
3	1	2	1	0
3	1	1	1	0
3	2	2	1	0
3	2	2	1	0
3	2	2	1	0
3	2	2	1	0
3	3	2	1	0
3	3	2	1	0
3	3	2	1	0
3	5	2	1	0
3	1	2	1	0
3	3	2	1	0
3	3	2	1	0
3	7	2	1	0
3	10	2	1	0
3	11	2	1	0
3	12	2	1	0
3	13	2	1	0
3	14	2	1	0
3	22	2	1	0
3	1	2	1	0
3	1	2	1	0
3	2	2	1	0
3	6	2	1	0
3	7	2	1	0
3	10	2	1	0
3	12	2	1	0
3	13	2	1	0
3	15	2	1	0
3	20	2	1	0
4	5	2	1	0
4	5	2	1	0
4	5	2	1	0
4	8	1	1	0
4	9	2	1	0
4	22	2	1	0
4	22	2	1	0
4	23	2	1	0
4	24	2	1	0
4	24	2	1	0
4	2	2	1	0
4	12	2	1	0
4	13	2	1	0
4	22	2	1	0
4	22	2	1	0
4	22	2	1	0
4	24	2	1	0
4	24	2	1	0
4	24	2	1	0
1	2	2	2	0
1	2	2	2	0
1	2	2	2	0
1	2	2	2	0
1	3	2	2	0
1	4	2	2	0
1	4	2	2	0
1	4	2	2	0
1	4	2	2	0
1	5	2	2	0
1	2	2	2	0
1	2	2	2	0
1	4	2	2	0
1	4	2	2	0
1	5	2	2	0
1	5	2	2	0
1	7	2	2	0
1	8	2	2	0
1	9	2	2	0
2	3	2	2	0
2	5	2	2	0
2	6	2	2	0
2	7	2	2	0
2	7	2	2	0
2	7	2	2	0
2	8	2	2	0
2	8	2	2	0
2	9	2	2	0
2	10	2	2	0
3	1	2	2	0
3	1	2	2	0
3	3	2	2	0
3	5	2	2	0
3	5	2	2	0
3	6	2	2	0
3	7	2	2	0
3	8	2	2	0
3	9	2	2	0
3	9	2	2	0
3	1	2	2	0
3	5	2	2	0
3	6	2	2	0
3	6	2	2	0
3	6	2	2	0
3	8	2	2	0
3	8	2	2	0
3	10	2	2	0
3	14	2	2	0
3	16	2	2	0
4	10	2	2	0
4	19	2	2	0
4	19	2	2	0
4	21	2	2	0
4	26	2	2	0
4	26	2	2	0
4	26	2	2	0
4	26	2	2	0
4	4	2	2	0
4	5	2	2	0
4	6	2	2	0
4	14	2	2	0
4	14	2	2	0
4	14	2	2	0
4	17	2	2	0
4	18	2	2	0
4	21	2	2	0
4	23	2	2	0
4	24	2	2	0
4	24	2	2	0
1	2	2	1	30
1	2	2	1	30
1	2	2	1	30
1	2	2	1	30
1	3	2	1	30
1	3	2	1	30
1	3	2	1	30
1	3	2	1	30
1	3	2	1	30
1	4	2	1	30
1	1	2	1	30
1	1	2	1	30
1	1	2	1	30
1	2	2	1	30
1	2	2	1	30
1	3	2	1	30
1	5	2	1	30
1	8	2	1	30
1	13	2	1	30
1	17	2	1	30
2	1	2	1	30
2	2	2	1	30
2	5	2	1	30
2	6	2	1	30
2	6	2	1	30
2	7	2	1	30
2	7	2	1	30
2	7	2	1	30
2	8	2	1	30
2	9	2	1	30
3	3	2	1	30
3	4	2	1	30
3	8	2	1	30
3	8	2	1	30
3	8	2	1	30
3	11	2	1	30
3	11	2	1	30
3	18	2	1	30
3	18	2	1	30
3	25	2	1	30
3	1	2	1	30
3	1	2	1	30
3	2	2	1	30
3	7	2	1	30
3	11	2	1	30
3	15	2	1	30
3	15	2	1	30
3	16	2	1	30
3	16	2	1	30
3	16	2	1	30
4	1	2	1	30
4	6	2	1	30
4	18	2	1	30
4	18	2	1	30
4	20	2	1	30
4	22	2	1	30
4	22	2	1	30
4	25	2	1	30
4	25	2	1	30
4	26	2	1	30
4	3	2	1	30
4	5	2	1	30
4	9	2	1	30
4	11	2	1	30
4	13	2	1	30
4	18	2	1	30
4	22	2	1	30
4	22	2	1	30
4	22	2	1	30
4	23	2	1	30
1	2	2	2	30
1	2	2	2	30
1	4	2	2	30
1	4	2	2	30
1	4	2	2	30
1	4	2	2	30
1	4	2	2	30
1	5	2	2	30
1	6	2	2	30
1	6	2	2	30
1	1	2	2	30
1	2	2	2	30
1	2	2	2	30
1	2	2	2	30
1	4	2	2	30
1	4	2	2	30
1	8	2	2	30
1	8	2	2	30
2	2	2	2	30
2	7	2	2	30
2	7	2	2	30
2	8	2	2	30
2	8	2	2	30
2	8	2	2	30
2	9	2	2	30
2	10	2	2	30
2	10	2	2	30
2	13	2	2	30
2	1	2	2	30
2	3	2	2	30
2	3	2	2	30
2	3	2	2	30
2	3	2	2	30
2	3	2	2	30
2	4	2	2	30
2	6	2	2	30
2	7	2	2	30
2	10	2	2	30
3	2	2	2	30
3	3	2	2	30
3	5	2	2	30
3	6	2	2	30
3	6	2	2	30
3	7	2	2	30
3	8	2	2	30
3	8	2	2	30
3	8	2	2	30
3	9	2	2	30
3	10	2	2	30
3	10	2	2	30
3	10	2	2	30
3	10	2	2	30
3	13	2	2	30
3	13	2	2	30
3	15	2	2	30
3	15	2	2	30
3	15	2	2	30
3	22	2	2	30
4	8	2	2	30
4	9	2	2	30
4	22	2	2	30
4	23	2	2	30
4	23	2	2	30
4	23	2	2	30
4	23	2	2	30
4	24	2	2	30
4	24	2	2	30
4	25	2	2	30
4	7	2	2	30
4	17	2	2	30
4	19	2	2	30
4	22	2	2	30
4	22	2	2	30
4	23	2	2	30
4	23	2	2	30
4	24	2	2	30
4	24	2	2	30
4	24	2	2	30
1	1	2	1	50
1	1	2	1	50
1	1	2	1	50
1	1	2	1	50
1	1	2	1	50
1	3	2	1	50
1	4	2	1	50
1	4	2	1	50
1	4	2	1	50
1	4	2	1	50
1	3	2	1	50
1	4	2	1	50
1	4	2	1	50
1	4	2	1	50
1	6	2	1	50
1	9	2	1	50
1	9	2	1	50
1	10	2	1	50
1	14	2	1	50
1	16	2	1	50
2	3	2	1	50
2	4	2	1	50
2	5	2	1	50
2	6	2	1	50
2	6	2	1	50
2	8	2	1	50
3	5	2	1	50
3	6	2	1	50
3	7	2	1	50
3	8	2	1	50
3	8	2	1	50
3	11	2	1	50
3	12	2	1	50
3	13	2	1	50
3	13	2	1	50
3	14	2	1	50
3	1	2	1	50
3	1	2	1	50
3	2	2	1	50
3	2	2	1	50
3	3	2	1	50
3	4	2	1	50
3	5	2	1	50
3	11	2	1	50
3	11	2	1	50
3	12	2	1	50
3	1	2	1	50
3	2	2	1	50
3	6	2	1	50
3	9	2	1	50
3	11	2	1	50
3	12	2	1	50
3	12	2	1	50
3	12	2	1	50
3	18	2	1	50
3	22	2	1	50
4	6	2	1	50
4	6	2	1	50
4	20	2	1	50
4	22	2	1	50
4	24	2	1	50
4	24	2	1	50
4	25	2	1	50
4	32	2	1	50
4	33	2	1	50
4	36	2	1	50
4	5	2	1	50
4	13	1	1	50
4	16	2	1	50
4	20	2	1	50
4	22	2	1	50
4	23	2	1	50
4	24	2	1	50
4	25	2	1	50
4	26	2	1	50
4	28	2	1	50
4	2	2	1	50
4	2	2	1	50
4	5	2	1	50
4	6	2	1	50
4	7	2	1	50
4	7	2	1	50
4	8	2	1	50
4	10	2	1	50
4	12	2	1	50
4	16	2	1	50
1	2	2	2	50
1	2	2	2	50
1	2	2	2	50
1	3	2	2	50
1	3	2	2	50
1	3	2	2	50
1	5	2	2	50
1	5	2	2	50
1	6	2	2	50
1	8	2	2	50
1	1	2	2	50
1	1	2	2	50
1	2	2	2	50
1	4	2	2	50
1	4	2	2	50
1	5	2	2	50
1	10	2	2	50
1	11	2	2	50
1	12	2	2	50
1	12	2	2	50
2	1	2	2	50
2	2	2	2	50
2	2	2	2	50
2	2	2	2	50
2	2	2	2	50
2	3	2	2	50
2	3	2	2	50
2	3	2	2	50
2	3	2	2	50
2	3	2	2	50
2	4	2	2	50
2	5	2	2	50
2	5	2	2	50
2	5	2	2	50
2	6	2	2	50
2	6	2	2	50
2	7	2	2	50
2	7	2	2	50
2	7	2	2	50
2	9	2	2	50
3	2	2	2	50
3	2	2	2	50
3	5	2	2	50
3	7	2	2	50
3	8	2	2	50
3	13	2	2	50
3	15	2	2	50
3	16	2	2	50
3	16	2	2	50
3	14	2	2	50
3	1	2	2	50
3	7	2	2	50
3	8	2	2	50
3	10	2	2	50
3	13	2	2	50
3	14	2	2	50
3	15	2	2	50
3	16	2	2	50
3	19	2	2	50
3	20	2	2	50
4	5	2	2	50
4	6	2	2	50
4	7	2	2	50
4	8	2	2	50
4	17	2	2	50
4	18	2	2	50
4	19	2	2	50
4	24	2	2	50
4	26	2	2	50
4	26	2	2	50
4	1	2	2	50
4	2	2	2	50
4	4	2	2	50
4	4	2	2	50
4	5	2	2	50
4	7	2	2	50
4	8	2	2	50
4	12	2	2	50
4	21	2	2	50
4	23	2	2	50
4	1	2	2	50
4	11	2	2	50
4	18	2	2	50
4	20	2	2	50
4	20	2	2	50
4	21	2	2	50
4	23	2	2	50
4	23	2	2	50
4	23	2	2	50
4	26	2	2	50
1	1	2	1	70
1	1	2	1	70
1	1	2	1	70
1	1	2	1	70
1	1	2	1	70
1	1	2	1	70
1	2	2	1	70
1	3	2	1	70
1	4	2	1	70
1	5	2	1	70
1	1	2	1	70
1	1	2	1	70
1	2	2	1	70
1	3	2	1	70
1	3	2	1	70
1	3	2	1	70
1	4	2	1	70
1	4	2	1	70
1	4	2	1	70
1	6	2	1	70
1	8	2	1	70
2	1	2	1	70
2	5	2	1	70
2	5	2	1	70
2	9	2	1	70
2	9	2	1	70
2	9	2	1	70
2	10	2	1	70
2	11	2	1	70
2	12	2	1	70
2	12	2	1	70
2	2	2	1	70
2	3	2	1	70
2	3	2	1	70
2	3	2	1	70
2	4	2	1	70
2	8	2	1	70
2	8	2	1	70
2	10	2	1	70
3	2	2	1	70
3	2	2	1	70
3	3	2	1	70
3	3	2	1	70
3	4	2	1	70
3	6	2	1	70
3	11	2	1	70
3	11	2	1	70
3	11	2	1	70
3	13	2	1	70
3	1	2	1	70
3	1	2	1	70
3	2	2	1	70
3	2	2	1	70
3	3	2	1	70
3	4	2	1	70
3	4	2	1	70
3	5	2	1	70
3	6	2	1	70
3	6	2	1	70
3	1	2	1	70
3	10	2	1	70
3	10	2	1	70
3	12	2	1	70
3	13	2	1	70
3	14	2	1	70
3	19	2	1	70
3	20	2	1	70
3	21	2	1	70
3	26	2	1	70
4	1	2	1	70
4	8	2	1	70
4	13	2	1	70
4	17	2	1	70
4	17	2	1	70
4	21	2	1	70
4	23	2	1	70
4	24	2	1	70
4	24	2	1	70
4	25	2	1	70
4	5	2	1	70
4	6	2	1	70
4	6	2	1	70
4	10	2	1	70
4	10	2	1	70
4	10	2	1	70
4	20	2	1	70
4	20	2	1	70
4	21	2	1	70
4	23	2	1	70
1	2	2	2	70
1	2	2	2	70
1	2	2	2	70
1	2	2	2	70
1	3	2	2	70
1	3	2	2	70
1	3	2	2	70
1	3	2	2	70
1	3	2	2	70
1	4	2	2	70
1	2	2	2	70
1	5	2	2	70
1	10	2	2	70
1	10	2	2	70
1	19	2	2	70
1	19	2	2	70
1	19	2	2	70
1	19	2	2	70
1	19	2	2	70
1	20	2	2	70
2	2	2	2	70
2	6	2	2	70
2	7	2	2	70
2	7	2	2	70
2	9	2	2	70
2	9	2	2	70
2	9	2	2	70
2	13	2	2	70
2	14	2	2	70
2	15	2	2	70
2	3	2	2	70
2	4	2	2	70
2	5	2	2	70
2	6	2	2	70
2	6	2	2	70
2	6	2	2	70
2	7	2	2	70
2	8	2	2	70
2	10	2	2	70
2	12	2	2	70
3	2	2	2	70
3	5	2	2	70
3	8	2	2	70
3	8	2	2	70
3	9	2	2	70
3	9	2	2	70
3	9	2	2	70
3	10	2	2	70
3	11	2	2	70
3	12	2	2	70
3	4	2	2	70
3	6	2	2	70
3	6	2	2	70
3	6	2	2	70
3	7	2	2	70
3	7	2	2	70
3	8	2	2	70
3	9	2	2	70
3	10	2	2	70
3	11	2	2	70
4	3	2	2	70
4	7	2	2	70
4	8	1	2	70
4	10	2	2	70
4	12	2	2	70
4	17	2	2	70
4	18	2	2	70
4	18	2	2	70
4	1	2	2	70
4	2	2	2	70
4	7	2	2	70
4	10	2	2	70
4	15	2	2	70
4	16	2	2	70
4	17	2	2	70
4	18	2	2	70
4	18	2	2	70
4	22	2	2	70
1	1	2	1	80
1	1	2	1	80
1	1	2	1	80
1	1	2	1	80
1	1	2	1	80
1	1	2	1	80
1	2	2	1	80
1	2	2	1	80
1	1	2	1	80
1	3	2	1	80
1	3	2	1	80
1	5	2	1	80
1	5	2	1	80
1	13	2	1	80
1	13	2	1	80
1	13	2	1	80
1	13	2	1	80
1	13	2	1	80
2	2	2	1	80
2	2	2	1	80
2	2	2	1	80
2	2	2	1	80
2	2	2	1	80
2	3	2	1	80
2	3	2	1	80
2	5	2	1	80
2	5	2	1	80
2	7	2	1	80
3	8	2	1	80
3	11	2	1	80
3	11	2	1	80
3	11	2	1	80
3	12	2	1	80
3	13	2	1	80
3	13	2	1	80
3	13	2	1	80
3	19	2	1	80
3	20	2	1	80
3	6	2	1	80
3	10	2	1	80
3	11	2	1	80
3	12	2	1	80
3	12	2	1	80
3	13	2	1	80
3	20	2	1	80
3	22	2	1	80
3	27	2	1	80
4	6	2	1	80
4	7	2	1	80
4	7	2	1	80
4	8	2	1	80
4	9	2	1	80
4	9	2	1	80
4	17	2	1	80
4	17	2	1	80
4	22	2	1	80
4	1	2	1	80
4	4	2	1	80
4	14	2	1	80
4	18	2	1	80
4	18	2	1	80
4	18	2	1	80
4	19	2	1	80
4	20	2	1	80
4	22	2	1	80
4	23	2	1	80
4	24	2	1	80
1	1	2	2	80
1	2	2	2	80
1	2	2	2	80
1	2	2	2	80
1	3	2	2	80
1	5	2	2	80
1	7	2	2	80
1	8	2	2	80
1	9	2	2	80
1	12	2	2	80
1	1	2	2	80
1	4	2	2	80
1	4	2	2	80
1	4	2	2	80
1	4	2	2	80
1	9	2	2	80
1	12	2	2	80
1	14	2	2	80
1	15	2	2	80
1	16	2	2	80
2	2	2	2	80
2	6	2	2	80
2	6	2	2	80
2	7	2	2	80
2	8	2	2	80
2	8	2	2	80
2	8	2	2	80
2	8	2	2	80
2	9	2	2	80
2	9	2	2	80
2	1	2	2	80
2	1	2	2	80
2	9	2	2	80
2	9	2	2	80
2	11	2	2	80
2	12	2	2	80
2	12	2	2	80
2	12	2	2	80
2	15	2	2	80
2	20	2	2	80
3	2	2	2	80
3	4	2	2	80
3	5	2	2	80
3	6	2	2	80
3	7	2	2	80
3	7	2	2	80
3	8	2	2	80
3	10	2	2	80
3	14	2	2	80
3	16	2	2	80
4	5	2	2	80
4	6	2	2	80
4	10	2	2	80
4	14	2	2	80
4	16	2	2	80
4	18	2	2	80
4	18	2	2	80
4	21	2	2	80
4	8	2	2	80
4	10	2	2	80
4	13	2	2	80
4	17	2	2	80
4	18	2	2	80
4	18	2	2	80
4	22	2	2	80
4	24	2	2	80
5	4	2	2	80
5	6	2	2	80
5	7	2	2	80
5	11	2	2	80
5	11	2	2	80
5	13	2	2	80
5	14	2	2	80
5	15	2	2	80
5	16	2	2	80
5	16	2	2	80
1	2	2	1	90
1	2	2	1	90
1	2	2	1	90
1	2	2	1	90
1	3	2	1	90
1	3	2	1	90
1	3	2	1	90
1	4	2	1	90
1	6	2	1	90
1	2	2	1	90
1	2	2	1	90
1	2	2	1	90
1	3	2	1	90
1	3	2	1	90
1	3	2	1	90
1	3	2	1	90
1	3	2	1	90
1	4	2	1	90
1	5	2	1	90
2	1	2	1	90
2	3	2	1	90
2	8	2	1	90
2	8	2	1	90
2	9	2	1	90
2	13	2	1	90
2	2	2	1	90
2	5	2	1	90
2	7	2	1	90
2	7	2	1	90
2	7	2	1	90
2	7	2	1	90
2	8	2	1	90
2	9	2	1	90
2	12	2	1	90
2	13	2	1	90
3	1	2	1	90
3	1	2	1	90
3	1	2	1	90
3	5	2	1	90
3	9	2	1	90
3	10	2	1	90
3	11	2	1	90
3	12	2	1	90
3	14	2	1	90
3	17	2	1	90
3	2	2	1	90
3	2	2	1	90
3	4	2	1	90
3	4	2	1	90
3	6	2	1	90
3	6	2	1	90
3	6	2	1	90
3	7	2	1	90
3	10	2	1	90
3	11	2	1	90
3	2	2	1	90
3	3	2	1	90
3	3	2	1	90
3	3	2	1	90
3	6	2	1	90
3	6	2	1	90
3	9	2	1	90
3	9	2	1	90
3	9	2	1	90
3	12	2	1	90
4	1	2	1	90
4	5	2	1	90
4	6	2	1	90
4	7	2	1	90
4	8	2	1	90
4	9	2	1	90
4	9	2	1	90
4	14	2	1	90
4	17	2	1	90
4	21	2	1	90
4	24	2	1	90
4	8	2	1	90
4	8	2	1	90
4	20	2	1	90
4	21	2	1	90
4	22	2	1	90
4	23	2	1	90
4	24	2	1	90
4	29	2	1	90
1	2	2	2	90
1	2	2	2	90
1	2	2	2	90
1	2	2	2	90
1	3	1	2	90
1	3	2	2	90
1	3	2	2	90
1	3	2	2	90
1	3	2	2	90
1	3	2	2	90
1	1	2	2	90
1	2	2	2	90
1	2	2	2	90
1	3	2	2	90
1	5	2	2	90
1	5	2	2	90
1	8	2	2	90
1	9	2	2	90
1	10	2	2	90
2	1	2	2	90
2	2	2	2	90
2	3	2	2	90
2	4	2	2	90
2	6	2	2	90
2	7	2	2	90
2	7	2	2	90
2	7	2	2	90
2	8	2	2	90
2	8	2	2	90
2	2	2	2	90
2	2	2	2	90
2	5	2	2	90
2	7	2	2	90
2	7	2	2	90
2	7	2	2	90
2	7	2	2	90
2	10	2	2	90
2	10	2	2	90
3	2	2	2	90
3	6	2	2	90
3	13	2	2	90
3	13	2	2	90
3	13	2	2	90
3	14	2	2	90
3	14	2	2	90
3	14	2	2	90
3	17	2	2	90
3	23	2	2	90
3	2	2	2	90
3	2	2	2	90
3	2	2	2	90
3	5	2	2	90
3	5	2	2	90
3	6	2	2	90
3	6	2	2	90
3	7	2	2	90
3	10	2	2	90
3	13	2	2	90
4	4	2	2	90
4	7	2	2	90
4	13	2	2	90
4	18	2	2	90
4	18	2	2	90
4	22	2	2	90
4	24	2	2	90
4	25	2	2	90
4	26	2	2	90
4	28	2	2	90
4	4	2	2	90
4	4	2	2	90
4	6	2	2	90
4	6	2	2	90
4	8	2	2	90
4	15	2	2	90
4	17	2	2	90
4	18	2	2	90
4	19	2	2	90
4	22	2	2	90
1	1	2	1	100
1	1	2	1	100
1	1	2	1	100
1	1	2	1	100
1	2	2	1	100
1	2	2	1	100
1	3	2	1	100
1	3	2	1	100
1	3	2	1	100
1	2	2	1	100
1	2	2	1	100
1	3	2	1	100
1	3	2	1	100
1	3	2	1	100
1	4	2	1	100
1	4	2	1	100
1	4	2	1	100
1	6	2	1	100
1	8	2	1	100
2	2	2	1	100
2	3	2	1	100
2	3	2	1	100
2	3	2	1	100
2	3	2	1	100
2	4	2	1	100
2	5	2	1	100
2	6	2	1	100
2	7	2	1	100
2	7	2	1	100
2	8	2	1	100
2	8	2	1	100
2	13	2	1	100
2	13	2	1	100
2	14	2	1	100
3	1	2	1	100
3	1	2	1	100
3	5	2	1	100
3	7	2	1	100
3	7	2	1	100
3	7	2	1	100
3	9	2	1	100
3	11	2	1	100
3	11	2	1	100
3	13	2	1	100
3	13	2	1	100
3	2	2	1	100
3	3	2	1	100
3	3	2	1	100
3	12	2	1	100
3	12	2	1	100
3	13	2	1	100
3	14	2	1	100
3	18	2	1	100
3	22	2	1	100
3	25	2	1	100
3	5	2	1	100
3	7	2	1	100
3	29	2	1	100
3	30	2	1	100
3	30	2	1	100
3	30	2	1	100
3	30	2	1	100
3	31	2	1	100
3	31	2	1	100
3	33	2	1	100
4	1	2	1	100
4	3	2	1	100
4	3	2	1	100
4	4	2	1	100
4	6	2	1	100
4	7	2	1	100
4	12	2	1	100
4	14	2	1	100
4	20	2	1	100
4	3	2	1	100
4	12	2	1	100
4	12	2	1	100
4	12	2	1	100
4	18	2	1	100
4	23	2	1	100
4	23	2	1	100
4	23	2	1	100
4	25	2	1	100
1	1	2	2	100
1	4	2	2	100
1	4	2	2	100
1	5	2	2	100
1	6	2	2	100
1	7	2	2	100
1	14	2	2	100
1	16	2	2	100
1	20	2	2	100
1	20	2	2	100
2	4	2	2	100
2	4	2	2	100
2	5	2	2	100
2	5	2	2	100
2	5	2	2	100
2	5	2	2	100
2	6	2	2	100
2	9	2	2	100
2	10	2	2	100
2	13	2	2	100
2	3	2	2	100
2	4	2	2	100
2	7	2	2	100
2	12	2	2	100
2	12	2	2	100
2	12	2	2	100
2	13	2	2	100
2	13	2	2	100
2	15	2	2	100
2	20	2	2	100
3	1	2	2	100
3	1	2	2	100
3	1	2	2	100
3	2	2	2	100
3	2	2	2	100
3	2	2	2	100
3	2	2	2	100
3	6	2	2	100
3	7	2	2	100
3	18	2	2	100
3	21	2	2	100
3	21	2	2	100
3	5	2	2	100
3	6	2	2	100
3	6	2	2	100
3	7	2	2	100
3	10	2	2	100
3	12	2	2	100
3	12	2	2	100
3	13	2	2	100
3	13	2	2	100
3	1	2	2	100
3	1	2	2	100
3	2	2	2	100
3	7	2	2	100
3	10	2	2	100
3	12	2	2	100
3	12	2	2	100
3	12	2	2	100
3	13	2	2	100
3	25	2	2	100
4	1	2	2	100
4	3	2	2	100
4	5	2	2	100
4	5	2	2	100
4	5	2	2	100
4	6	2	2	100
4	7	2	2	100
4	10	2	2	100
4	10	2	2	100
4	11	2	2	100
4	1	2	2	100
4	2	2	2	100
4	4	2	2	100
4	7	2	2	100
4	13	1	2	100
4	14	2	2	100
4	17	2	2	100
4	23	2	2	100
4	23	2	2	100
1	1	2	1	120
1	1	2	1	120
1	2	2	1	120
1	2	2	1	120
1	3	2	1	120
1	4	2	1	120
1	4	2	1	120
1	5	2	1	120
1	5	2	1	120
1	5	2	1	120
1	1	2	1	120
1	1	2	1	120
1	2	2	1	120
1	2	2	1	120
1	2	2	1	120
1	5	2	1	120
1	6	2	1	120
1	6	2	1	120
1	7	2	1	120
1	8	2	1	120
1	11	2	1	120
2	1	2	1	120
2	3	2	1	120
2	8	2	1	120
2	8	2	1	120
2	11	2	1	120
2	11	2	1	120
2	13	2	1	120
2	1	2	1	120
2	2	2	1	120
2	3	2	1	120
2	3	2	1	120
2	6	2	1	120
2	6	2	1	120
2	6	2	1	120
2	8	2	1	120
3	1	2	1	120
3	1	2	1	120
3	2	2	1	120
3	5	2	1	120
3	5	2	1	120
3	8	2	1	120
3	9	2	1	120
3	10	2	1	120
3	11	2	1	120
3	11	2	1	120
4	4	2	1	120
4	4	2	1	120
4	8	2	1	120
4	18	2	1	120
4	18	2	1	120
4	20	2	1	120
4	22	2	1	120
4	22	2	1	120
4	23	2	1	120
4	24	2	1	120
4	13	2	1	120
4	13	2	1	120
4	15	2	1	120
4	22	2	1	120
4	22	2	1	120
4	22	2	1	120
4	24	2	1	120
4	24	2	1	120
4	24	2	1	120
4	25	2	1	120
4	2	2	1	120
4	3	2	1	120
4	3	2	1	120
4	3	2	1	120
4	7	2	1	120
4	8	2	1	120
4	9	2	1	120
4	14	2	1	120
4	14	2	1	120
5	1	2	1	120
5	6	2	1	120
5	6	2	1	120
5	10	2	1	120
5	14	2	1	120
5	15	2	1	120
5	16	2	1	120
5	22	2	1	120
1	1	2	2	120
1	1	2	2	120
1	1	2	2	120
1	1	2	2	120
1	2	2	2	120
1	3	2	2	120
1	3	2	2	120
1	3	2	2	120
1	4	2	2	120
1	5	2	2	120
1	3	2	2	120
1	3	2	2	120
1	4	2	2	120
1	5	2	2	120
1	5	2	2	120
1	6	2	2	120
1	6	2	2	120
1	7	2	2	120
1	8	2	2	120
1	11	2	2	120
2	3	2	2	120
2	6	2	2	120
2	9	2	2	120
2	9	2	2	120
2	10	2	2	120
2	11	2	2	120
2	12	2	2	120
2	12	2	2	120
2	12	2	2	120
2	12	2	2	120
3	5	2	2	120
3	6	2	2	120
3	7	2	2	120
3	7	2	2	120
3	8	2	2	120
3	9	2	2	120
3	11	2	2	120
3	11	2	2	120
3	13	2	2	120
3	13	2	2	120
3	3	2	2	120
3	7	2	2	120
3	11	2	2	120
3	11	2	2	120
3	12	2	2	120
3	13	2	2	120
3	13	2	2	120
3	14	2	2	120
3	14	2	2	120
3	21	2	2	120
4	6	2	2	120
4	7	2	2	120
4	14	2	2	120
4	17	2	2	120
4	21	2	2	120
4	22	2	2	120
4	22	2	2	120
4	22	2	2	120
4	22	2	2	120
4	22	2	2	120
4	2	2	2	120
4	8	2	2	120
4	17	2	2	120
4	19	2	2	120
4	20	2	2	120
4	21	2	2	120
4	22	2	2	120
4	22	2	2	120
4	22	2	2	120
4	23	2	2	120
