# Supplementary material for: The sterile insect technique for the management of the spotted wing drosophila, Drosophila suzukii: Establishing the optimum irradiation dose
Source: PLoS One. 2017 Sep 28;12(9):e0180821. doi: 10.1371/journal.pone.0180821 (PMC5619704; doi:10.1371/journal.pone.0180821)
Supplement: S3 Table — (XLSX) [file pone.0180821.s003.xlsx]

## Sheet: Fecundity
ID	Rep	Cage	Lab	Irradiated sex	Irradiation dose (Gy)	Start date	Total eggs	Eggs per day
19	1	1	Vienna	Males	0	28.07.2015	337	48.1429
22	1	2	Vienna	Males	0	28.07.2015	409	58.4286
24	1	3	Vienna	Males	0	28.07.2015	297	42.4286
28	2	1	Vienna	Males	0	29.07.2015	345	49.2857
29	2	2	Vienna	Males	0	29.07.2015	265	37.8571
44	3	1	Vienna	Males	0	19.08.2015	476	68
45	3	2	Vienna	Males	0	19.08.2015	729	104.143
50	4	1	Vienna	Males	0	25.08.2016	379	54.1429
51	4	2	Vienna	Males	0	25.08.2016	512	73.1429
89	5	1	St-Bruno	Males	0	4.05.2016	172	24.5714
90	5	2	St-Bruno	Males	0	4.05.2016	214	30.5714
93	6	1	St-Bruno	Males	0	11.05.2016	153	21.8571
94	6	2	St-Bruno	Males	0	11.05.2016	376	53.7143
105	7	1	St-Bruno	Males	0	25.05.2016	76	10.8571
113	7	2	St-Bruno	Males	0	25.05.2016	126	18
127	8	1	St-Bruno	Males	0	1.06.2016	256	36.5714
135	8	2	St-Bruno	Males	0	1.06.2016	325	46.4286
106	1	1	St-Bruno	Males	30	18.05.2016	80	11.4286
114	1	2	St-Bruno	Males	30	18.05.2016	266	38
128	2	1	St-Bruno	Males	30	1.06.2016	116	16.5714
136	2	2	St-Bruno	Males	30	1.06.2016	293	41.8571
149	3	1	St-Bruno	Males	30	8.06.2016	294	42
156	3	2	St-Bruno	Males	30	8.06.2016	363	51.8571
150	4	1	St-Bruno	Males	30	8.06.2016	223	31.8571
157	4	2	St-Bruno	Males	30	8.06.2016	267	38.1429
27	1	1	Vienna	Males	50	29.07.2015	319	45.5714
30	1	2	Vienna	Males	50	29.07.2015	201	28.7143
37	2	1	Vienna	Males	50	5.08.2015	403	57.5714
39	2	2	Vienna	Males	50	5.08.2015	238	34
40	2	3	Vienna	Males	50	5.08.2015	430	61.4286
107	3	1	St-Bruno	Males	50	25.05.2016	188	26.8571
115	3	2	St-Bruno	Males	50	25.05.2016	196	28
129	4	1	St-Bruno	Males	50	1.06.2016	260	37.1429
137	4	2	St-Bruno	Males	50	1.06.2016	142	20.2857
15	1	1	Vienna	Males	70	28.07.2015	369	52.7143
17	1	2	Vienna	Males	70	28.07.2015	404	57.7143
20	1	3	Vienna	Males	70	28.07.2015	488	69.7143
25	1	4	Vienna	Males	70	28.07.2015	650	92.8571
31	2	1	Vienna	Males	70	4.08.2015	223	31.8571
35	2	2	Vienna	Males	70	4.08.2015	313	44.7143
36	2	3	Vienna	Males	70	4.08.2015	523	74.7143
108	3	1	St-Bruno	Males	70	25.05.2016	183	26.1429
116	3	2	St-Bruno	Males	70	25.05.2016	147	21
130	4	1	St-Bruno	Males	70	1.06.2016	356	50.8571
138	4	2	St-Bruno	Males	70	1.06.2016	16	2.28571
46	1	1	Vienna	Males	80	25.08.2015	456	65.1429
48	1	2	Vienna	Males	80	25.08.2015	298	42.5714
52	1	3	Vienna	Males	80	25.08.2015	445	63.5714
54	1	4	Vienna	Males	80	25.08.2015	404	57.7143
109	2	1	St-Bruno	Males	80	25.05.2016	164	23.4286
117	2	2	St-Bruno	Males	80	25.05.2016	44	6.28571
131	3	1	St-Bruno	Males	80	1.06.2016	129	18.4286
139	3	2	St-Bruno	Males	80	1.06.2016	227	32.4286
151	4	1	St-Bruno	Males	80	8.06.2016	269	38.4286
158	4	2	St-Bruno	Males	80	8.06.2016	497	71
56	1	1	Vienna	Males	90	26.08.2015	482	68.8571
58	1	2	Vienna	Males	90	26.08.2015	347	49.5714
60	1	3	Vienna	Males	90	26.08.2015	689	98.4286
62	1	4	Vienna	Males	90	26.08.2015	472	67.4286
64	1	5	Vienna	Males	90	26.08.2015	169	24.1429
67	2	1	Vienna	Males	90	30.09.2015	298	42.5714
69	2	2	Vienna	Males	90	30.09.2015	367	52.4286
72	2	3	Vienna	Males	90	30.09.2015	398	56.8571
76	2	4	Vienna	Males	90	30.09.2015	411	58.7143
110	3	1	St-Bruno	Males	90	25.05.2016	89	12.7143
118	3	2	St-Bruno	Males	90	25.05.2016	272	38.8571
132	4	1	St-Bruno	Males	90	1.06.2016	169	24.1429
140	4	2	St-Bruno	Males	90	1.06.2016	150	21.4286
111	1	1	St-Bruno	Males	100	25.05.2016	193	27.5714
119	1	2	St-Bruno	Males	100	25.05.2016	122	17.4286
133	2	1	St-Bruno	Males	100	1.06.2016	311	44.4286
141	2	2	St-Bruno	Males	100	1.06.2016	163	23.2857
152	3	1	St-Bruno	Males	100	8.06.2016	246	35.1429
153	3	2	St-Bruno	Males	100	8.06.2016	221	31.5714
159	3	3	St-Bruno	Males	100	8.06.2016	258	36.8571
112	1	1	St-Bruno	Males	120	25.05.2016	105	15
120	1	2	St-Bruno	Males	120	25.05.2016	110	15.7143
134	2	1	St-Bruno	Males	120	1.06.2016	138	19.7143
142	2	2	St-Bruno	Males	120	1.06.2016	348	49.7143
154	3	1	St-Bruno	Males	120	8.06.2016	240	34.2857
161	3	2	St-Bruno	Males	120	8.06.2016	259	37
155	4	1	St-Bruno	Males	120	8.06.2016	93	13.2857
162	4	2	St-Bruno	Males	120	8.06.2016	201	28.7143
A	1	1	Vienna	Other	NA	15.09.2015	50	7.14286
B	1	2	Vienna	Other	NA	15.09.2015	114	16.2857
C	1	3	Vienna	Other	NA	15.09.2015	20	2.85714
D	2	1	Vienna	Other	NA	16.09.2015	41	5.85714
E	2	2	Vienna	Other	NA	16.09.2015	6	0.857143
F	3	1	Vienna	Other	NA	18.11.2015	3	0.428571
G	3	2	Vienna	Other	NA	18.11.2015	2	0.285714
H	4	1	Vienna	Other	NA	24.11.2015	107	15.2857
I	4	2	Vienna	Other	NA	24.11.2015	70	10
J	5	1	Vienna	Other	NA	25.11.2015	0	0
K	6	1	Vienna	Other	NA	2.12.2015	0	0
L	6	2	Vienna	Other	NA	2.12.2015	11	1.57143
M	6	3	Vienna	Other	NA	2.12.2015	19	2.71429
79	1	1	Vienna	Females	30	24.11.2015	12	1.71429
83	2	1	Vienna	Females	30	25.11.2015	8	1.14286
89	2	2	Vienna	Females	30	25.11.2015	10	1.42857
35	3	1	St-Bruno	Females	30	6.04.2015	20	2.85714
36	3	2	St-Bruno	Females	30	6.04.2015	1	0.142857
77	4	1	St-Bruno	Females	30	20.04.2016	2	0.285714
78	4	2	St-Bruno	Females	30	20.04.2016	0	0
123	5	1	St-Bruno	Females	30	25.05.2016	2	0.285714
124	5	2	St-Bruno	Females	30	25.05.2016	2	0.285714
26	1	1	Vienna	Females	50	29.07.2015	1	0.142857
80	2	1	Vienna	Females	50	24.11.2015	0	0
84	2	2	Vienna	Females	50	24.11.2015	0	0
90	2	3	Vienna	Females	50	24.11.2015	0	0
79	3	1	St-Bruno	Females	50	20.04.2016	0	0
80	3	2	St-Bruno	Females	50	20.04.2016	1	0.142857
143	4	1	St-Bruno	Females	50	1.06.2016	0	0
144	4	2	St-Bruno	Females	50	1.06.2016	1	0.142857
16	1	1	Vienna	Females	70	28.07.2015	1	0.142857
18	1	2	Vienna	Females	70	28.07.2015	0	0
21	1	3	Vienna	Females	70	28.07.2015	0	0
23	1	4	Vienna	Females	70	28.07.2015	0	0
32	2	1	Vienna	Females	70	4.08.2015	1	0.142857
34	2	2	Vienna	Females	70	4.08.2015	0	0
81	3	1	Vienna	Females	70	24.11.2015	1	0.142857
85	4	1	Vienna	Females	70	25.11.2015	0	0
91	4	2	Vienna	Females	70	25.11.2015	0	0
55	5	1	St-Bruno	Females	70	13.04.2016	1	0.142857
56	5	2	St-Bruno	Females	70	13.04.2016	0	0
47	1	1	Vienna	Females	80	25.08.2015	0	0
49	1	2	Vienna	Females	80	25.08.2015	0	0
53	1	3	Vienna	Females	80	25.08.2015	9	1.28571
55	1	4	Vienna	Females	80	25.08.2015	6	0.857143
82	2	1	Vienna	Females	80	24.11.2015	0	0
86	3	1	Vienna	Females	80	25.11.2015	0	0
92	3	2	Vienna	Females	80	25.11.2015	0	0
57	4	1	St-Bruno	Females	80	13.04.2016	1	0.142857
58	4	2	St-Bruno	Females	80	13.04.2016	0	0
85	5	1	St-Bruno	Females	80	20.04.2016	1	0.142857
86	5	2	St-Bruno	Females	80	20.04.2016	26	3.71429
146	6	1	St-Bruno	Females	80	1.06.2016	0	0
57	1	1	Vienna	Females	90	26.08.2015	8	1.14286
59	1	2	Vienna	Females	90	26.08.2015	0	0
61	1	3	Vienna	Females	90	26.08.2015	0	0
63	1	4	Vienna	Females	90	26.08.2015	0	0
65	1	5	Vienna	Females	90	26.08.2015	0	0
68	2	1	Vienna	Females	90	30.09.2015	0	0
73	2	2	Vienna	Females	90	30.09.2015	0	0
77	2	3	Vienna	Females	90	30.09.2015	1	0.142857
87	3	1	Vienna	Females	90	25.11.2015	0	0
93	3	2	Vienna	Females	90	25.11.2015	0	0
83	4	1	St-Bruno	Females	90	20.04.2016	1	0.142857
84	4	2	St-Bruno	Females	90	20.04.2016	0	0
88	1	1	Vienna	Females	100	25.11.2015	0	0
94	1	2	Vienna	Females	100	25.11.2015	0	0
37	2	1	St-Bruno	Females	100	6.04.2016	1	0.142857
38	2	2	St-Bruno	Females	100	6.04.2016	0	0
121	3	1	St-Bruno	Females	100	25.05.2016	0	0
122	3	2	St-Bruno	Females	100	25.05.2016	0	0
17	1	1	St-Bruno	Females	120	1.04.2016	0	0
18	1	2	St-Bruno	Females	120	1.04.2016	5	0.714286
39	2	1	St-Bruno	Females	120	6.04.2016	0	0
40	2	2	St-Bruno	Females	120	6.04.2016	0	0
59	3	1	St-Bruno	Females	120	13.04.2016	0	0
60	3	2	St-Bruno	Females	120	13.04.2016	0	0
81	4	1	St-Bruno	Females	120	20.04.2016	1	0.142857
82	4	2	St-Bruno	Females	120	20.04.2016	0	0
125	5	1	St-Bruno	Females	120	25.05.2016	0	0
126	5	2	St-Bruno	Females	120	25.05.2016	5	0.714286
147	6	1	St-Bruno	Females	120	1.06.2016	0	0
148	6	2	St-Bruno	Females	120	1.06.2016	0	0
