# Supplementary material for: The sterile insect technique for the management of the spotted wing drosophila, Drosophila suzukii: Establishing the optimum irradiation dose
Source: PLoS One. 2017 Sep 28;12(9):e0180821. doi: 10.1371/journal.pone.0180821 (PMC5619704; doi:10.1371/journal.pone.0180821)
Supplement: S4 Table — (XLSX) [file pone.0180821.s004.xlsx]

## Sheet: Fertility
ID	Rep	Cage	Irradiation dose (Gy)	Total eggs	Hatched eggs
4	1	1	0	100	87
8	1	2	0	113	85
15	1	3	0	94	85
19	1	4	0	152	143
26	2	1	0	72	43
30	2	2	0	194	135
34	2	3	0	59	55
38	2	4	0	148	94
46	3	1	0	221	152
53	3	2	0	98	80
60	4	1	0	162	151
67	4	2	0	152	137
74	5	1	0	160	150
81	5	2	0	185	179
12	1	1	30	139	49
16	1	2	30	115	43
20	1	3	30	23	9
23	2	1	30	59	16
27	2	2	30	27	0
40	3	1	30	129	46
47	3	2	30	100	39
54	4	1	30	84	26
61	4	2	30	167	56
68	5	1	30	168	61
75	5	2	30	222	93
1	1	1	50	135	25
5	1	2	50	138	22
9	1	3	50	88	9
31	2	1	50	194	33
35	2	2	50	215	20
41	3	1	50	106	24
48	3	2	50	203	40
55	4	1	50	154	29
62	4	2	50	188	31
69	5	1	50	220	51
76	5	2	50	198	36
2	1	1	70	97	4
6	1	2	70	17	1
10	1	3	70	125	7
24	2	1	70	97	12
28	2	2	70	166	24
42	3	1	70	117	16
49	3	2	70	181	30
56	4	1	70	160	22
63	4	2	70	238	34
70	5	1	70	198	30
77	5	2	70	133	16
3	1	1	80	152	17
7	1	2	80	77	6
11	1	3	80	48	6
32	2	1	80	140	2
36	2	2	80	201	24
43	3	1	80	152	7
50	3	2	80	109	12
57	4	1	80	164	20
64	4	2	80	156	14
71	5	1	80	229	10
78	5	2	80	227	17
13	1	1	90	128	12
17	1	2	90	163	10
21	1	3	90	42	2
25	2	1	90	131	10
29	2	2	90	136	4
44	3	1	90	167	7
51	3	2	90	70	19
58	4	1	90	204	22
65	4	2	90	216	11
72	5	1	90	186	16
79	5	2	90	191	10
14	1	1	100	56	9
22	1	2	100	63	3
33	2	1	100	72	3
37	2	2	100	163	8
39	2	3	100	149	9
45	3	1	100	173	10
52	3	2	100	161	5
59	4	1	100	91	5
66	4	2	100	238	17
73	5	1	100	185	10
80	5	2	100	246	7
82	6	1	120	223	12
83	6	2	120	294	14
85	6	1	120	228	5
86	6	2	120	272	6
87	6	1	120	239	6
88	6	2	120	199	4
89	6	1	120	267	16
90	6	2	120	246	9
91	6	1	120	154	13
92	6	2	120	207	6
