# Supplementary material for: The sterile insect technique for the management of the spotted wing drosophila, Drosophila suzukii: Establishing the optimum irradiation dose
Source: PLoS One. 2017 Sep 28;12(9):e0180821. doi: 10.1371/journal.pone.0180821 (PMC5619704; doi:10.1371/journal.pone.0180821)
Supplement: S5 Table — (XLSX) [file pone.0180821.s005.xlsx]

## Sheet: F1 survival
ID	Rep	Cage	Lab	Irradiated sex	Irradiation dose (Gy)	Start date	Total eggs	Eggs per day	Total pupae	Adult males	Adult females	Adults non-sexed	Total adults
1	1	1	St-Bruno	Males	0	2016-04-01	475	33.9286	393	133	192	0	325
9	1	2	St-Bruno	Males	0	2016-04-01	324	23.1429	275	111	132	0	243
19	2	1	St-Bruno	Males	0	2016-04-06	416	29.7143	350	114	135	24	273
68	3	1	St-Bruno	Males	0	2016-04-20	565	40.3571	555	213	228	0	441
76	3	2	St-Bruno	Males	0	2016-04-20	763	54.5	419	142	216	1	359
88	4	2	St-Bruno	Males	0	2016-04-27	524	37.4286	235	89	103	4	196
91	5	1	St-Bruno	Males	0	2016-05-11	927	66.2143	474	122	158	26	306
92	5	2	St-Bruno	Males	0	2016-05-11	923	65.9286	704	295	330	13	638
2	1	1	St-Bruno	Males	30	2016-04-01	225	16.0714	100	39	38	0	77
10	1	2	St-Bruno	Males	30	2016-04-01	445	31.7857	161	67	64	0	131
20	2	1	St-Bruno	Males	30	2016-04-06	283	20.2143	12	5	2	1	8
28	2	2	St-Bruno	Males	30	2016-04-06	723	51.6429	239	66	74	0	140
41	3	1	St-Bruno	Males	30	2016-04-13	188	13.4286	49	31	17	0	48
61	4	1	St-Bruno	Males	30	2016-04-20	536	38.2857	202	72	106	0	178
69	4	2	St-Bruno	Males	30	2016-04-20	788	56.2857	161	66	71	2	139
103	5	1	St-Bruno	Males	30	2016-05-18	633	45.2143	65	15	23	1	39
104	5	2	St-Bruno	Males	30	2016-05-18	922	65.8571	196	61	87	4	152
3	1	1	St-Bruno	Males	50	2016-04-01	380	27.1429	84	40	37	0	77
11	1	2	St-Bruno	Males	50	2016-04-01	311	22.2143	59	24	30	0	54
21	2	1	St-Bruno	Males	50	2016-04-06	522	37.2857	96	47	42	0	89
29	2	2	St-Bruno	Males	50	2016-04-06	717	51.2143	82	15	25	0	40
42	3	1	St-Bruno	Males	50	2016-04-13	193	13.7857	33	14	17	1	32
62	4	1	St-Bruno	Males	50	2016-04-20	460	32.8571	45	18	24	0	42
95	5	1	St-Bruno	Males	50	2016-05-18	559	39.9286	53	13	17	0	30
96	5	2	St-Bruno	Males	50	2016-05-18	704	50.2857	54	25	17	0	42
4	1	1	St-Bruno	Males	70	2016-04-01	328	23.4286	21	7	6	0	13
12	1	2	St-Bruno	Males	70	2016-04-01	286	20.4286	6	3	2	0	5
22	2	1	St-Bruno	Males	70	2016-04-06	438	31.2857	4	1	1	0	2
30	2	2	St-Bruno	Males	70	2016-04-06	655	46.7857	14	5	8	0	13
43	3	1	St-Bruno	Males	70	2016-04-13	92	13.1429	0	0	0	0	0
50	3	2	St-Bruno	Males	70	2016-04-13	148	10.5714	4	3	1	0	4
63	4	1	St-Bruno	Males	70	2016-04-20	482	34.4286	15	6	6	0	12
71	4	2	St-Bruno	Males	70	2016-04-20	583	41.6429	11	6	5	0	11
5	1	1	St-Bruno	Males	80	2016-04-01	386	27.5714	19	8	8	0	16
13	1	2	St-Bruno	Males	80	2016-04-01	531	37.9286	4	1	2	0	3
23	2	1	St-Bruno	Males	80	2016-04-06	429	30.6429	9	4	3	0	7
31	2	2	St-Bruno	Males	80	2016-04-06	544	38.8571	5	5	0	0	5
44	3	1	St-Bruno	Males	80	2016-04-13	204	14.5714	5	4	0	0	4
64	4	1	St-Bruno	Males	80	2016-04-20	611	43.6429	17	6	9	0	15
72	4	2	St-Bruno	Males	80	2016-04-20	755	53.9286	12	7	5	0	12
97	5	1	St-Bruno	Males	80	2016-05-18	1144	81.7143	28	15	8	1	24
98	5	2	St-Bruno	Males	80	2016-05-18	1050	75	18	7	8	1	16
6	1	1	St-Bruno	Males	90	2016-04-01	490	35	9	5	2	0	7
14	1	2	St-Bruno	Males	90	2016-04-01	301	21.5	3	1	2	0	3
24	2	1	St-Bruno	Males	90	2016-04-06	729	52.0714	9	4	3	0	7
32	2	2	St-Bruno	Males	90	2016-04-06	665	47.5	7	4	2	0	6
45	3	1	St-Bruno	Males	90	2016-04-13	195	13.9286	0	0	0	0	0
52	3	2	St-Bruno	Males	90	2016-04-13	272	19.4286	3	1	1	0	2
65	4	1	St-Bruno	Males	90	2016-04-20	541	38.6429	3	2	0	0	2
73	4	2	St-Bruno	Males	90	2016-04-20	482	34.4286	4	3	1	0	4
7	1	1	St-Bruno	Males	100	2016-04-01	207	14.7857	3	1	1	0	2
25	2	1	St-Bruno	Males	100	2016-04-06	561	40.0714	13	9	4	0	13
33	2	2	St-Bruno	Males	100	2016-04-06	602	43	4	1	2	0	3
46	3	1	St-Bruno	Males	100	2016-04-13	535	38.2143	4	2	1	0	3
53	3	2	St-Bruno	Males	100	2016-04-13	397	28.3571	1	1	0	0	1
66	4	1	St-Bruno	Males	100	2016-04-20	503	35.9286	5	4	1	0	5
74	4	2	St-Bruno	Males	100	2016-04-20	236	16.8571	0	0	0	0	0
99	5	1	St-Bruno	Males	100	2016-05-18	765	54.6429	11	6	2	1	9
100	5	2	St-Bruno	Males	100	2016-05-18	976	69.7143	11	6	2	1	9
8	1	1	St-Bruno	Males	120	2016-04-01	386	27.5714	5	3	1	0	4
16	1	2	St-Bruno	Males	120	2016-04-01	514	36.7143	0	0	0	0	0
26	2	1	St-Bruno	Males	120	2016-04-06	390	27.8571	0	0	0	0	0
34	2	2	St-Bruno	Males	120	2016-04-06	488	34.8571	2	0	2	0	2
67	3	1	St-Bruno	Males	120	2016-04-20	701	50.0714	0	0	0	0	0
101	4	1	St-Bruno	Males	120	2016-05-18	925	66.0714	3	0	2	0	2
102	4	2	St-Bruno	Males	120	2016-05-18	391	27.9286	0	0	0	0	0
