# Supplementary material for: The sterile insect technique for the management of the spotted wing drosophila, Drosophila suzukii: Establishing the optimum irradiation dose
Source: PLoS One. 2017 Sep 28;12(9):e0180821. doi: 10.1371/journal.pone.0180821 (PMC5619704; doi:10.1371/journal.pone.0180821)
Supplement: S6 Table — (XLSX) [file pone.0180821.s006.xlsx]

## Sheet: F1 fertility
ID	Irradiation dose to the F0 (Gy)	Sex of the F1 individual	Rep	Start date	Number of harvests	Total of eggs	Total of pupae	Total of pupae adjusted
16	70	Male	1	20/04/2016	1	68	0	0
34	70	Male	2	3/05/2016	3	158	185	92.5
44	70	Male	3	6/05/2016	3	296	94	47
5	70	Female	1	15/04/2016	3	43	21	21
6	70	Female	2	15/04/2016	3	43	54	54
17	70	Female	3	22/04/2016	3	52	1	1
18	70	Female	4	22/04/2016	3	96	62	62
13	80	Male	1	20/04/2016	3	214	70	35
32	80	Male	2	3/05/2016	3	139	103	51.5
33	80	Male	3	3/05/2016	3	308	173	86.5
41	80	Male	4	6/05/2016	3	454	154	77
42	80	Male	5	6/05/2016	3	160	52	26
48	80	Male	6	13/05/2016	3	128	0	0
2	80	Female	1	15/04/2016	3	88	54	54
8	80	Female	2	18/04/2016	2	8	2	2
11	80	Female	3	18/04/2016	2	20	5	5
25	80	Female	4	29/04/2016	3	78	28	28
40	80	Female	5	6/05/2016	3	151	25	25
9	90	Male	1	18/04/2016	2	28	1	0.5
10	90	Male	2	18/04/2016	2	115	5	2.5
19	90	Male	3	22/04/2016	2	89	42	21
35	90	Male	4	3/05/2016	3	247	30	15
3	90	Female	1	15/04/2016	3	11	11	11
22	90	Female	2	25/04/2016	2	29	5	5
45	90	Female	3	6/05/2016	3	1	0	0
7	100	Male	1	18/04/2016	3	155	115	57.5
26	100	Male	2	29/04/2016	3	266	91	45.5
29	100	Male	3	29/04/2016	3	509	0	0
37	100	Male	4	5/05/2016	3	181	313	156.5
12	100	Female	1	18/04/2016	3	40	9	9
14	100	Female	2	20/04/2016	3	9	2	2
30	100	Female	3	3/05/2016	3	150	54	54
4	120	Male	1	15/04/2016	3	136	114	57
20	120	Female	1	22/04/2016	3	14	0	0
