# Supplementary material for: The sterile insect technique for the management of the spotted wing drosophila, Drosophila suzukii: Establishing the optimum irradiation dose
Source: PLoS One. 2017 Sep 28;12(9):e0180821. doi: 10.1371/journal.pone.0180821 (PMC5619704; doi:10.1371/journal.pone.0180821)
Supplement: S7 Table — (XLSX) [file pone.0180821.s007.xlsx]

## Sheet: Survival on carrot diet
Cage ID	Irradiated sex	Irradiation dose	Lab	Quantity of individuals of each sex	Start date	Harvest	Nb.eggs/ day	Nb.pupea/ day	% From egg to pupae	Nb.adults/ day	% From pupae to adult
19	Males	0 Gy	Vienna	10	28/07/2015	1	11.3333	0	0	0	0
22	Males	0 Gy	Vienna	10	28/07/2015	1	16.3333	2.66667	16.3265	2	75
24	Males	0 Gy	Vienna	10	28/07/2015	1	0.666667	0	0	0	0
28	Males	0 Gy	Vienna	10	29/07/2015	1	4	0	0	0	0
29	Males	0 Gy	Vienna	10	29/07/2015	1	3	0.333333	11.1111	0	0
33	Males	0 Gy	Vienna	10	4/08/2015	1	26	0	0	0	0
41	Males	0 Gy	Vienna	10	5/08/2015	1	1.66667	0	0	0	0
43	Males	0 Gy	Vienna	10	18/08/0215	1	15.3333	9.33333	60.8696	9.33333	100
44	Males	0 Gy	Vienna	10	19/08/2015	1	2	1	50	1	100
45	Males	0 Gy	Vienna	10	19/08/2015	1	11.5	3	26.087	3	100
50	Males	0 Gy	Vienna	10	25/08/2015	1	26	0	0	0	0
51	Males	0 Gy	Vienna	10	25/08/2015	1	35.6667	0	0	0	0
66	Males	0 Gy	Vienna	10	26/08/2015	1	0.5	0	0	0	0
70	Males	0 Gy	Vienna	10	30/09/2015	1	5.5	0.5	9.09091	0.5	100
71	Males	0 Gy	Vienna	10	30/09/2015	1	0	0	0	0	0
74	Males	0 Gy	Vienna	10	30/09/2015	1	0.5	0	0	0	0
75	Males	0 Gy	Vienna	10	30/09/2015	1	0	0	0	0	0
78	Males	0 Gy	Vienna	10	30/09/2015	1	0	0	0	0	0
19	Males	0 Gy	Vienna	10	28/07/2015	2	53.3333	8.66667	16.25	8.33333	96.1538
22	Males	0 Gy	Vienna	10	28/07/2015	2	58	41	70.6897	38	92.6829
24	Males	0 Gy	Vienna	10	28/07/2015	2	58.6667	15	25.5682	13.3333	88.8889
28	Males	0 Gy	Vienna	10	29/07/2015	2	59	8.33333	14.1243	7.33333	88
29	Males	0 Gy	Vienna	10	29/07/2015	2	59	11.3333	19.209	9.33333	82.3529
33	Males	0 Gy	Vienna	10	4/08/2015	2	51	2.33333	4.57516	2.33333	100
41	Males	0 Gy	Vienna	10	5/08/2015	2	13.6667	3.66667	26.8293	3.66667	100
43	Males	0 Gy	Vienna	10	18/08/0215	2	111.667	13.3333	11.9403	13.3333	100
44	Males	0 Gy	Vienna	10	19/08/2015	2	79.6667	8	10.0418	7.66667	95.8333
45	Males	0 Gy	Vienna	10	19/08/2015	2	104.333	22.6667	21.7252	21.6667	95.5882
50	Males	0 Gy	Vienna	10	25/08/2015	2	69	9.66667	14.0097	8.66667	89.6552
51	Males	0 Gy	Vienna	10	25/08/2015	2	95.3333	21.3333	22.3776	20	93.75
66	Males	0 Gy	Vienna	10	26/08/2015	2	37	14.3333	38.7387	13.6667	95.3488
70	Males	0 Gy	Vienna	10	30/09/2015	2	94.3333	23.3333	24.735	23.3333	100
71	Males	0 Gy	Vienna	10	30/09/2015	2	76.6667	9.66667	12.6087	8	82.7586
74	Males	0 Gy	Vienna	10	30/09/2015	2	115.667	15.6667	13.5447	13.3333	85.1064
75	Males	0 Gy	Vienna	10	30/09/2015	2	51.3333	3.66667	7.14286	3.66667	100
78	Males	0 Gy	Vienna	10	30/09/2015	2	52	0.666667	1.28205	0.666667	100
19	Males	0 Gy	Vienna	10	28/07/2015	3	64	15.5	24.2188	11.5	74.1935
22	Males	0 Gy	Vienna	10	28/07/2015	3	84.5	18.5	21.8935	15	81.0811
24	Males	0 Gy	Vienna	10	28/07/2015	3	26	17	65.3846	12	70.5882
28	Males	0 Gy	Vienna	10	29/07/2015	3	44	16.5	37.5	7	42.4242
29	Males	0 Gy	Vienna	10	29/07/2015	3	20.5	13.5	65.8537	6.5	48.1481
33	Males	0 Gy	Vienna	10	4/08/2015	3	25.5	5.5	21.5686	4.5	81.8182
41	Males	0 Gy	Vienna	10	5/08/2015	3	22.5	5.5	24.4444	5.5	100
43	Males	0 Gy	Vienna	10	18/08/0215	3	123.5	0	0	0	0
44	Males	0 Gy	Vienna	10	19/08/2015	3	75.5	3.5	4.63576	0	0
45	Males	0 Gy	Vienna	10	19/08/2015	3	159	12	7.54717	11	91.6667
50	Males	0 Gy	Vienna	10	25/08/2015	3	50	1.5	3	1	66.6667
51	Males	0 Gy	Vienna	10	25/08/2015	3	93.5	1	1.06952	1	100
66	Males	0 Gy	Vienna	10	26/08/2015	3	65.5	0	0	0	0
70	Males	0 Gy	Vienna	10	30/09/2015	3	56	20.5	36.6071	18.5	90.2439
71	Males	0 Gy	Vienna	10	30/09/2015	3	55.5	28	50.4505	25.5	91.0714
74	Males	0 Gy	Vienna	10	30/09/2015	3	121	28	23.1405	21	75
75	Males	0 Gy	Vienna	10	30/09/2015	3	88.5	21.5	24.2938	19	88.3721
78	Males	0 Gy	Vienna	10	30/09/2015	3	80.5	42	52.1739	37.5	89.2857
19	Males	0 Gy	Vienna	10	28/07/2015	4	44.5	9	20.2247	6	66.6667
22	Males	0 Gy	Vienna	10	28/07/2015	4	33	7.5	22.7273	1.5	20
24	Males	0 Gy	Vienna	10	28/07/2015	4	34.5	4	11.5942	2.5	62.5
28	Males	0 Gy	Vienna	10	29/07/2015	4	40	15.5	38.75	8.5	54.8387
29	Males	0 Gy	Vienna	10	29/07/2015	4	31.5	31.5	100	17.5	55.5556
33	Males	0 Gy	Vienna	10	4/08/2015	4	47.5	9.5	20	9	94.7368
41	Males	0 Gy	Vienna	10	5/08/2015	4	33.5	22.5	67.1642	20.5	91.1111
43	Males	0 Gy	Vienna	10	18/08/0215	4	42	3.5	8.33333	3.5	100
44	Males	0 Gy	Vienna	10	19/08/2015	4	43	6.5	15.1163	6.5	100
45	Males	0 Gy	Vienna	10	19/08/2015	4	49	10.5	21.4286	10.5	100
50	Males	0 Gy	Vienna	10	25/08/2015	4	36	29	80.5556	27.5	94.8276
51	Males	0 Gy	Vienna	10	25/08/2015	4	19.5	7	35.8974	7	100
66	Males	0 Gy	Vienna	10	26/08/2015	4	36.5	32.5	89.0411	30.5	93.8462
70	Males	0 Gy	Vienna	10	30/09/2015	4	57.5	25.5	44.3478	23.5	92.1569
71	Males	0 Gy	Vienna	10	30/09/2015	4	105.5	NA	NA	NA	NA
74	Males	0 Gy	Vienna	10	30/09/2015	4	20.2727	NA	NA	NA	NA
75	Males	0 Gy	Vienna	10	30/09/2015	4	68	17.5	25.7353	16	91.4286
78	Males	0 Gy	Vienna	10	30/09/2015	4	57.5	NA	NA	NA	NA
19	Males	0 Gy	Vienna	10	28/07/2015	5	34	3.33333	9.80392	2.66667	80
22	Males	0 Gy	Vienna	10	28/07/2015	5	8.33333	2	24	2	100
24	Males	0 Gy	Vienna	10	28/07/2015	5	4.33333	1.66667	38.4615	1.66667	100
28	Males	0 Gy	Vienna	10	29/07/2015	5	15.6667	4	25.5319	4	100
29	Males	0 Gy	Vienna	10	29/07/2015	5	29.6667	2.33333	7.86517	2.33333	100
33	Males	0 Gy	Vienna	10	4/08/2015	5	19	5.66667	29.8246	5.66667	100
41	Males	0 Gy	Vienna	10	5/08/2015	5	19.6667	2.33333	11.8644	2.33333	100
43	Males	0 Gy	Vienna	10	18/08/0215	5	16.6667	2.66667	16	2.66667	100
44	Males	0 Gy	Vienna	10	19/08/2015	5	17	1.66667	9.80392	1.33333	80
45	Males	0 Gy	Vienna	10	19/08/2015	5	22.3333	2.33333	10.4478	2.33333	100
50	Males	0 Gy	Vienna	10	25/08/2015	5	48	8	16.6667	7	87.5
51	Males	0 Gy	Vienna	10	25/08/2015	5	27	5	18.5185	4.66667	93.3333
66	Males	0 Gy	Vienna	10	26/08/2015	5	27.6667	9	32.5301	8.66667	96.2963
70	Males	0 Gy	Vienna	10	30/09/2015	5	20	3.33333	16.6667	3.33333	100
71	Males	0 Gy	Vienna	10	30/09/2015	5	23.6667	3.33333	14.0845	3.33333	100
74	Males	0 Gy	Vienna	10	30/09/2015	5	42	18	42.8571	17	94.4444
75	Males	0 Gy	Vienna	10	30/09/2015	5	29	7.66667	26.4368	7	91.3043
78	Males	0 Gy	Vienna	10	30/09/2015	5	20	7	35	6.66667	95.2381
19	Males	0 Gy	Vienna	10	28/07/2015	6	8.5	0	0	0	0
22	Males	0 Gy	Vienna	10	28/07/2015	6	18.5	3	16.2162	2.5	83.3333
24	Males	0 Gy	Vienna	10	28/07/2015	6	1	0	0	0	0
28	Males	0 Gy	Vienna	10	29/07/2015	6	15	0.5	3.33333	0.5	100
29	Males	0 Gy	Vienna	10	29/07/2015	6	13	1.5	11.5385	1.5	100
33	Males	0 Gy	Vienna	10	4/08/2015	6	37	6	16.2162	5.5	91.6667
41	Males	0 Gy	Vienna	10	5/08/2015	6	27.5	3.5	12.7273	3.5	100
43	Males	0 Gy	Vienna	10	18/08/0215	6	23	0	0	0	0
44	Males	0 Gy	Vienna	10	19/08/2015	6	22.5	0	0	0	0
45	Males	0 Gy	Vienna	10	19/08/2015	6	15	0	0	0	0
50	Males	0 Gy	Vienna	10	25/08/2015	6	17.5	1	5.71429	1	100
51	Males	0 Gy	Vienna	10	25/08/2015	6	19	13.5	71.0526	13.5	100
66	Males	0 Gy	Vienna	10	26/08/2015	6	12.5	9.5	76	9.5	100
70	Males	0 Gy	Vienna	10	30/09/2015	6	28.5	6.5	22.807	6.5	100
71	Males	0 Gy	Vienna	10	30/09/2015	6	28	6.5	23.2143	6.5	100
74	Males	0 Gy	Vienna	10	30/09/2015	6	42	10	23.8095	10	100
75	Males	0 Gy	Vienna	10	30/09/2015	6	22.5	5	22.2222	5	100
78	Males	0 Gy	Vienna	10	30/09/2015	6	14	5.5	39.2857	5.5	100
